# Supplementary material for: Detecting major introgressions in wheat and their putative origins using coverage analysis
Source: Sci Rep. 2022 Feb 3;12:1908. doi: 10.1038/s41598-022-05865-w (PMC8813953; doi:10.1038/s41598-022-05865-w)
Supplement: Supplementary file 4 — Supplementary Tables. [file 41598_2022_5865_MOESM4_ESM.xlsx]

## Sheet: S1
Tab. S1: Ten reference quality assemblies (RQAs) of wheat cultivars used in this study
Wheat cultivar	Pedigree	Genome URL
ArinaLrFor	Arina*3/Forno	https://webblast.ipk-gatersleben.de/downloads/wheat/pseudomolecules/Triticum_aestivum_ArinaLrFor_v3.0.pseudomolecules.fasta.gz
CDC Landmark	Unity/Waskada//Alsen/Superb	https://webblast.ipk-gatersleben.de/downloads/wheat/pseudomolecules/Triticum_aestivum_CDC_Landmark_v1.0.pseudomolecules.fasta.gz
CDC Stanley	CDC Teal//EE8/Kenyon35//AC Barrie	https://webblast.ipk-gatersleben.de/downloads/wheat/pseudomolecules/Triticum_aestivum_CDC_Stanley_v1.2.pseudomolecules.fasta.gz
Chinese Spring	LV-WEST-SZECHUAN	https://webblast.ipk-gatersleben.de/downloads/wheat/pseudomolecules/Triticum_aestivum_IWGSC_refseqv1.0_pseudomolecules.fasta.gz
Jagger	KS-82-W-418/STEPHENS	https://webblast.ipk-gatersleben.de/downloads/wheat/pseudomolecules/Triticum_aestivum_Jagger_v1.1.pseudomolecules.fasta.gz
Julius	Asketis/Drifter	https://webblast.ipk-gatersleben.de/downloads/wheat/pseudomolecules/Triticum_aestivum_Julius_v1.0.pseudomolecules.fasta.gz
LongReach Lancer	VI184/Chara//Chara/3/Lang	https://webblast.ipk-gatersleben.de/downloads/wheat/pseudomolecules/Triticum_aestivum_LongReach_Lancer_v1.0.pseudomolecules.fasta.gz
Mace	WYALKATCHEM/STYLET//WYALKATCHEM	https://webblast.ipk-gatersleben.de/downloads/wheat/pseudomolecules/Triticum_aestivum_Mace_v1.0.pseudomolecules.fasta.gz
Norin 61	Fukuoka Komugi 18/Shinchunaga	https://webblast.ipk-gatersleben.de/downloads/wheat/pseudomolecules/Triticum_aestivum_Norin61_v1.1.pseudomolecules.fasta.gz
SY Mattis	Apache/Intense	https://webblast.ipk-gatersleben.de/downloads/wheat/pseudomolecules/Triticum_aestivum_SY_Mattis_v1.0.pseudomolecules.fasta.gz

## Sheet: S2
Tab. S2: Overview of wheat taxa considered, their genome formula, and links to data and identification numbers where NGS data are available.
Taxon name considered. See details and comparisons of classification systems in Sharma et al. (2021)	2n	Genome formula considered (haploid genome)	Link	Ids
Ae. geniculata Roth	28	MU	N/A	N/A
Ae. triuncialis L.	28	UC	https://www.ebi.ac.uk/ena/browser/view/PRJNA601245	SRR10988016
Ae. umbellulata Zhuk.	14	U	http://dx.doi.org/10.5447/IPK/2019/18	Aegilops_umbellulata_AE153, Aegilops_umbellulata_AE740, Aegilops_umbellulata_PI573516
Ae. comosa Sibth. et Sm.	14	M	http://dx.doi.org/10.5447/IPK/2019/18	Aegilops_comosa_AE1255, Aegilops_comosa_AE783, Aegilops_comosa_PI276970
Ae. uniaristata Vis.	14	N	http://dx.doi.org/10.5447/IPK/2019/18	Aegilops_uniaristata_AE157, Aegilops_uniaristata_AE680, Aegilops_uniaristata_PI374326, Aegilops_uniaristata_PI554418
Ae. cylindrica Host	28	DC	N/A	N/A
Ae. markgrafii (Greuter) Hammer	14	C	http://dx.doi.org/10.5447/IPK/2019/18	Aegilops_markgrafii_KP2012106, Aegilops_markgrafii_PI254863, Aegilops_markgrafii_PI542208, Aegilops_markgrafii_PI596287
Ae. bicornis (Forssk.) Jaub. et Sp.	14	Sb	http://dx.doi.org/10.5447/IPK/2019/18	Aegilops_bicornis_AE106, Aegilops_bicornis_AE1079, Aegilops_bicornis_AE788
Ae. longissima Schweinf. et Muschl.	14	Sl	http://dx.doi.org/10.5447/IPK/2019/18	Aegilops_longissima_AE133, Aegilops_longissima_AE417, Aegilops_longissima_PI604141, Aegilops_longissima_TA1921
Ae. sharonensis Eig	14	Ssh	http://dx.doi.org/10.5447/IPK/2019/18	Aegilops_sharonensis_AE1203, Aegilops_sharonensis_AE323
Ae. searsii Feldman et Kislev ex Hammer	14	Ss	http://dx.doi.org/10.5447/IPK/2019/18	Aegilops_searsii_AE1072, Aegilops_searsii_AE1075, Aegilops_searsii_AE1083, Aegilops_searsii_PI599142
Ae. speltoides Tausch	14	S	http://dx.doi.org/10.5447/IPK/2019/18	Aegilops_speltoides_AE1065, Aegilops_speltoides_AE517, Aegilops_speltoides_AE684, Aegilops_speltoides_AE739, Aegilops_speltoides_AE921, Aegilops_speltoides_PI487238
Ae. tauschii Coss.	14	D	http://dx.doi.org/10.5447/IPK/2019/18	Aegilops_tauschii_AE279, Aegilops_tauschii_AE525, Aegilops_tauschii_AE527, Aegilops_tauschii_AE956
Ae. ventricosa Tausch	28	DN	https://www.ebi.ac.uk/ena/browser/view/SRR13484813	SRR13484813
Ae. mutica Boiss.	14	T	http://dx.doi.org/10.5447/IPK/2019/18	Amblyopyrum_muticum_PI560122, Amblyopyrum_muticum_PI560124, Amblyopyrum_muticum_PI560125, Amblyopyrum_muticum_PI560126
T. urartu Tumanian ex Gandilyan	14	A	http://dx.doi.org/10.5447/IPK/2019/18	Triticum_urartu_TRI17148, Triticum_urartu_TRI17159, Triticum_urartu_TRI17921, Triticum_urartu_TRI18407
T. boeoticum Boiss.	14	Ab	https://www.ebi.ac.uk/ena/browser/view/PRJNA601245	SRR10988098, SRR10988099, SRR10988100, SRR10988101, SRR10988102, SRR10988103
T. monococcum L.	14	Ab	https://www.ebi.ac.uk/ena/browser/view/PRJNA601245	SRR10987951, SRR10987952, SRR10987953, SRR10987954, SRR10987955, SRR10987956
T. dicoccoides (Körn. ex Asch. et Graebner) Schweinf.	28	BA	https://www.ebi.ac.uk/ena/browser/view/PRJNA601245	SRR10987928, SRR10987930, SRR10988177, SRR10988178, SRR10988179, SRR10988180
T. dicoccon Schübl.	28	BA	https://www.ebi.ac.uk/ena/browser/view/PRJNA601245	SRR10988170, SRR10988171, SRR10988172, SRR10988173, SRR10988174, SRR10988175
T. carthlicum Nevski in Kom.	28	BA	https://www.ebi.ac.uk/ena/browser/view/PRJNA601245	SRR10987931, SRR10987932, SRR10987933, SRR10987934, SRR10987936, SRR10987937
T. durum Desf.	28	BA	https://www.ebi.ac.uk/ena/browser/view/PRJNA601245	SRR10987935, SRR10987946, SRR10987957, SRR10987960, SRR10987971, SRR10987982, SRR10987986, SRR10987987, SRR10987988, SRR10987989, SRR10987990, SRR10987991, SRR10987992, SRR10987993, SRR10987995, SRR10987996, SRR10987997, SRR10987998, SRR10987999, SRR10988000, SRR10988001, SRR10988002, SRR10988003, SRR10988004, SRR10988006, SRR10988007, SRR10988008, SRR10988009, SRR10988010, SRR10988027, SRR109880…
T. polonicum L.	28	BA	https://www.ebi.ac.uk/ena/browser/view/PRJNA601245	SRR10988163, SRR10988164, SRR10988166, SRR10988167, SRR10988168, SRR10988169
T. turanicum Jakubz.	28	BA	https://www.ebi.ac.uk/ena/browser/view/PRJNA601245	SRR10988157, SRR10988158, SRR10988159, SRR10988160, SRR10988161, SRR10988162
T. turgidum L.	28	BA	https://www.ebi.ac.uk/ena/browser/view/PRJNA601245	SRR10987925, SRR10987926, SRR10987927, SRR10987929, SRR10988154, SRR10988156
T. araraticum Jakubz.	28	GAt	https://www.ebi.ac.uk/ena/browser/view/PRJNA601245	SRR10987944, SRR10987945, SRR10987947, SRR10987948, SRR10987949, SRR10987950
T. timopheevii (Zhuk.) Zhuk.	28	GAt	https://www.ebi.ac.uk/ena/browser/view/PRJNA601245	SRR10987938, SRR10987939, SRR10987940, SRR10987941, SRR10987942, SRR10987943
T. aestivum L.	42	BAD	N/A	N/A
T. compactum Host	42	BAD	https://www.ebi.ac.uk/ena/browser/view/PRJNA601245	SRR10987994, SRR10988005, SRR10988117, SRR10988118, SRR10988120, SRR10988124
T. spelta L.	42	BAD	https://www.ebi.ac.uk/ena/browser/view/PRJNA601245	SRR10988111, SRR10988112, SRR10988113, SRR10988114, SRR10988115, SRR10988116
T. sphaerococcum Percival	42	BAD	https://www.ebi.ac.uk/ena/browser/view/PRJNA601245	SRR10988104, SRR10988105, SRR10988106, SRR10988107, SRR10988109, SRR10988110
T. zhukovskyi Menabde et Ericzjan	42	GAtAb	https://www.ebi.ac.uk/ena/browser/view/PRJNA601245	SRR10987917
Dasypyrum villosum (L.) Borbás	14	V	http://dx.doi.org/10.5447/IPK/2019/18	Dasypyrum_villosum_FG_NC_10_6, Dasypyrum_villosum_FG_NC_11_12, Dasypyrum_villosum_FG_NC_1_14, Dasypyrum_villosum_FG_NC_2_11
Taeniatherum caput medusae (L.) Nevski	14	Ta	http://dx.doi.org/10.5447/IPK/2019/18	Taeniatherum_caput_medusae_CK2011, Taeniatherum_caput_medusae_GRA1126, Taeniatherum_caput_medusae_PI220589, Taeniatherum_caput_medusae_PI251387
Thinopyrum ponticum (Podp.) Z.-W.Liu & R.-C.Wang	70	EEEEstEst	https://www.ebi.ac.uk/ena/browser/view/SRR2061020	SRR2061020
Thinopyrum elongatum (Host) D.R.Dewey [=Agropyron elongatum (Host) P. Beauv.]	14 or 28 or others	E or EE or others	N/A	N/A

## Sheet: S3
Tab. S3: Detected introgressions, putative donor species, and genomic coordinates for the 10 reference quality assemblies (RQAs) of wheat.
ID	Chr	Putative donor	CS	Julius	ArinaLrFor	CDC Landmark	CDC Stanley	Jagger	LongReach Lancer	Mace	Norin61	SY Mattis
1	2AS	Aegilops ventricosa					0-35	0-33		0-33		0-33
2	2AS	Aegilops markgrafii	11-21	13-23	12-22	12-21			11-21		12-23
3	2A(center)	Aegilops speltoides	395-407	403-415	397-409	402-413	408-418	410-421	393-404	400-411	395-407	400-411
4	2B	Triticum timopheevii							93-623
5	2BL	Triticum timopheevii		668-727
6	2DL	Aegilops markgrafii		578-628	572-620			588-636				589-615
		Aegilops umbellulata
7	3DS	Aegilops comosa		0-10		0-7	0-8					0-10
		Aegilops uniaristata
8	3DL	Thinopyrum ponticum							594-647
9	4AL	Aegilops speltoides	643-744*	655-754	650-743	655-753	658-754	651-744	646-748	642-738	643-723	644-737

## Sheet: S4
Tab. S4: List of genebank accessions obtained from the German Federal ex situ Genebank for Agricultural and Horticultural Crop Species. The release dates were obtained from the literature.
Accession number	Species	Name	Release year
TRI 782	Triticum aestivum	Noe	1826
TRI 208	Triticum aestivum	Gros Bleu	1837
TRI 1144	Triticum aestivum	Ble Seigle	1851
TRI 28701	Triticum aestivum	Dattel	1874
TRI 4503	Triticum aestivum	Krymka	1875
TRI 6711	Triticum aestivum	Bon Fermier	1904
TRI 1115	Triticum aestivum	Japhet	1906
TRI 4256	Triticum aestivum	Dreadnought	1906
AE 1531	Aegilops speltoides
AE 154	Aegilops umbellulata
AE 656	Aegilops cylindrica
AE 659	Aegilops triuncialis
AE 885	Aegilops markgrafii

## Sheet: S5
Tab. S5: Raw base counts of the sequenced plants of genebank accessions obtained from the German Federal ex situ Genebank for Agricultural and Horticultural Crop Species.
Accession number	Plant	Raw base count	Approx. coverage
AE 1531	Pfl_1	7885670202
AE 1531	Pfl_2	7427021712
AE 1531	Pfl_3	7786429563
AE 1531	Pfl_5	6697187380
AE 154	Pfl_1	20084311962
AE 154	Pfl_5	18459807791
AE 154	Pfl_7	18725707073
AE 154	Pfl_8	6204035937
AE 656	Pfl_1	42537659499
AE 656	Pfl_2	39595024023
AE 656	Pfl_3	45322036256
AE 656	Pfl_4	12910802886
AE 659	Pfl_1	42014592788
AE 659	Pfl_2	34435462236
AE 659	Pfl_4	44098544860
AE 659	Pfl_5	13551049070
AE 885	5	34163396007
AE 885	6	36663132251
AE 885	7	32884403469
AE 885	9	3783935006
TRI 1115	1	16051021473	1.00319
TRI 1115	2	14020503943	0.876281
TRI 1115	3	13967009128	0.872938
TRI 1115	4	13159880407	0.822493
TRI 1144	5	10016824653	0.626052
TRI 1144	6	12720755378	0.795047
TRI 1144	7	13375240489	0.835953
TRI 1144	8	11571956755	0.723247
TRI 208	1	11993508307	0.749594
TRI 208	2	11019778984	0.688736
TRI 208	3	11264445419	0.704028
TRI 208	4	9620641891	0.60129
TRI 28701	1	11445840037	0.715365
TRI 28701	2	12238386587	0.764899
TRI 28701	3	11052857755	0.690804
TRI 28701	5	11266491521	0.704156
TRI 4256	1	11884711952	0.742794
TRI 4256	2	15054105237	0.940882
TRI 4256	3	14219544488	0.888722
TRI 4256	4	11642177901	0.727636
TRI 4503	Pfl_6	20049767852	1.25311
TRI 4503	Pfl_7	16827206916	1.0517
TRI 4503	Pfl_8	18502018679	1.15638
TRI 4503	Pfl_9	20907262855	1.3067
TRI 6711	1	13658152258	0.853635
TRI 6711	2	11274894113	0.704681
TRI 6711	3	9734131035	0.608383
TRI 6711	4	11643170660	0.727698
TRI 782	Pfl_2	20943134164	1.30895
TRI 782	Pfl_3	18690201697	1.16814
TRI 782	Pfl_4	14854689432	0.928418
TRI 782	Pfl_5	16374526999	1.02341

## Sheet: S6
Tab. S6: List of predicted resistance genes in the wheat reference quality assemblies (RQAs). The table shows the cultivar, chromosome, start and end position, the strand, the identity of the predicted gene, the reference gene, the number of amino acids encoded by the predicted gene (aa), the number of amino acids encoded by the reference gene (raa), the number of coding exons in the predicted ge…
cultivar	chr	start	end	strand	ID	ref-gene	aa	raa	ce	rce	pAA	iAA
CDC_Stanley	chr2A	22929242	22932229	+	evm.model.chr2A.1945_R0	PGSB_gene_1945	996	996	1	1	1	1
Jagger	chr2A	21993953	21996940	+	evm.model.chr2A.1945_R0	PGSB_gene_1945	996	996	1	1	1	1
Mace	chr2A	24255046	24258033	-	evm.model.chr2A.1945_R0	PGSB_gene_1945	996	996	1	1	1	1
SY_Mattis	chr2A	21415105	21418092	+	evm.model.chr2A.1945_R0	PGSB_gene_1945	996	996	1	1	1	1
161010_Chinese_Spring	chr2A	16523096	16526089	-	evm.model.chr2A.1945_R0	PGSB_gene_1945	998	996	1	1	0.9719	0.9559
ArinaLrFor	chr2A	17651098	17654091	+	evm.model.chr2A.1945_R0	PGSB_gene_1945	998	996	1	1	0.9719	0.9559
CDC_Landmark	chr2A	16839872	16842865	-	evm.model.chr2A.1945_R0	PGSB_gene_1945	998	996	1	1	0.9719	0.9559
Julius	chr2A	18382773	18385766	-	evm.model.chr2A.1945_R0	PGSB_gene_1945	998	996	1	1	0.9719	0.9559
LongReach_Lancer	chr2A	16600593	16603586	-	evm.model.chr2A.1945_R0	PGSB_gene_1945	998	996	1	1	0.9719	0.9559
Norin61	chr2A	17216081	17219074	-	evm.model.chr2A.1945_R0	PGSB_gene_1945	998	996	1	1	0.9719	0.9559
Julius	chr2B	679842980	679847829	+	Yr5.transcript_R1	Yr5	1513	1523	3	3	0.9475	0.9107
LongReach_Lancer	chr2B	572221303	572226152	+	Yr5.transcript_R0	Yr5	1513	1523	3	3	0.9475	0.9107
CDC_Landmark	chr2B	682289485	682294463	+	Yr7.transcript_R0	Yr7	1587	1587	3	3	1	0.9994
CDC_Stanley	chr2B	687904754	687909732	+	Yr7.transcript_R0	Yr7	1587	1587	3	3	1	0.9994
Mace	chr2B	677032282	677037260	+	Yr7.transcript_R0	Yr7	1587	1587	3	3	1	0.9994
CDC_Landmark	chr2B	682878401	682883804	+	Yr7.transcript_R1	Yr7	1573	1587	3	3	0.9045	0.8485
CDC_Stanley	chr2B	687920137	687925540	-	Yr7.transcript_R1	Yr7	1573	1587	3	3	0.9045	0.8485
Mace	chr2B	677619911	677625314	+	Yr7.transcript_R1	Yr7	1573	1587	3	3	0.9045	0.8485
SY_Mattis	chr2B	685392257	685397660	+	Yr7.transcript_R0	Yr7	1573	1587	3	3	0.9045	0.8485
Jagger	chr2D	589746424	589751223	+	Yr5.transcript_R0	Yr5	1521	1523	3	3	0.9954	0.9921
Julius	chr2D	580193398	580198197	+	Yr5.transcript_R0	Yr5	1521	1523	3	3	0.9954	0.9921
ArinaLrFor	chr2D	573014414	573019187	+	Yr5.transcript_R0	Yr5	1521	1523	3	3	0.9895	0.981
SY_Mattis	chr2D	570138744	570143517	+	Yr5.transcript_R0	Yr5	1521	1523	3	3	0.9895	0.981
